# Supplementary material for: Comparison of Signal‐ and Volume‐Based Ventilation‐Weighted Assessment Using 3D FLORET UTE MRI in Patients With Various Pulmonary Disease
Source: Magn Reson Med. 2026 Feb 3;95(5):2814–27. doi: 10.1002/mrm.70239 (PMC12962201; doi:10.1002/mrm.70239)
Supplement: Supplementary file 1 — Table S1: VDP threshold analysis for RVent parameter. Sensitivity, specificity, Youden index, AUC, along with correlation to 129Xe MRI were the most important evaluated parameters. [file MRM-95-2814-s002.xlsx]

## Sheet: Sheet1
threshold value	threshold type	sensitivity	specificity	Younden Index	AUC	TN	FN	TP	FP	opt_threshold	VDP_mean_healthy	VDP_std_healthy	VDP_median_healthy	VDP_iqr_healthy	VDP_mean_defect	VDP_std_defect	VDP_median_defect	VDP_iqr_defect	Diff_VDP_mean	corr_Spearman to 129Xe VDP
0.01	fixed	0.689655	1	0.689655	0.847291	7	9	20	0	2.00324	0.881863	0.738972	0.475252	1.18743	4.75087	5.02444	2.92703	2.96101	3.869	0.672329
0.02	fixed	0.793103	0.857143	0.650246	0.793103	6	6	23	1	2.27247	2.24194	3.27479	0.905	1.55107	6.47863	6.1506	4.47811	4.50028	4.2367	0.623166
0.03	fixed	0.827586	0.857143	0.684729	0.768473	6	5	24	1	3.46507	5.89624	11.5935	1.66338	1.95905	8.87147	7.70179	5.67584	7.9609	2.97523	0.555727
0.04	fixed	0.793103	0.857143	0.650246	0.768473	6	6	23	1	4.85095	11.0693	22.8494	2.73276	2.80255	12.002	10.5763	7.35729	10.0546	0.932641	0.538481
0.05	fixed	0.793103	0.714286	0.507389	0.724138	5	6	23	2	6.04444	15.8945	30.9018	3.8314	6.49598	15.5799	13.9453	10.5764	13.6954	-0.314608	0.494466
0.06	fixed	0.931034	0.571429	0.502463	0.704433	4	2	27	3	5.7027	20.0643	33.8016	5.61185	14.1171	19.3993	16.5386	16.1438	16.5661	-0.664977	0.45148
0.07	fixed	0.758621	0.714286	0.472906	0.655172	5	7	22	2	11.7112	24.5699	34.7344	8.34239	24.5358	23.5123	18.192	19.6896	19.4328	-1.05756	0.363964
0.08	fixed	0.827586	0.714286	0.541872	0.635468	5	5	24	2	13.6611	29.8149	35.6626	12.2503	36.5186	28.0231	19.3012	23.7484	22.8526	-1.79183	0.315573
0.09	fixed	0.827586	0.714286	0.541872	0.615764	5	5	24	2	17.9216	35.8114	36.9191	17.1446	47.4941	33.0713	20.2263	27.7741	27.4662	-2.74017	0.265122
0.1	fixed	0.724138	0.714286	0.438424	0.581281	5	8	21	2	24.631	41.6533	36.8814	21.7913	53.1198	38.5972	21.0784	32.1868	30.1159	-3.05614	0.194852
0.11	fixed	0.689655	0.714286	0.403941	0.566502	5	9	20	2	32.0691	47.2507	35.1189	29.8029	54.1301	44.3336	21.8906	38.9572	32.2871	-2.91716	0.130502
0.12	fixed	0.655172	0.714286	0.369458	0.546798	5	10	19	2	40.4558	52.8688	32.0377	38.6602	52.0411	49.9833	22.5313	44.7161	33.4377	-2.88549	0.100644
0.13	fixed	0.586207	0.714286	0.300493	0.522167	5	12	17	2	49.383	58.7612	28.3545	47.9675	48.3756	55.455	22.9765	50.9278	34.1248	-3.3062	0.0396396
0.14	fixed	0.62069	0.714286	0.334975	0.497537	5	11	18	2	57.2029	64.5752	24.6242	56.6471	41.5471	60.63	23.1497	58.4746	34.8654	-3.94526	-0.0187902
0.15	fixed	0.586207	0.714286	0.300493	0.472906	5	12	17	2	64.5704	70.1743	21.0221	64.4808	35.3428	65.3748	23.0403	66.4041	32.0664	-4.79955	-0.0687259
0.1	flexible	0.655172	1	0.655172	0.881773	7	10	19	0	3.33975	0.956708	0.856984	0.633057	0.904345	5.86208	5.4506	4.06637	4.58578	4.90537	0.757272
0.11	flexible	0.689655	1	0.69	0.89	7	9	20	0	2.93351	1.05	0.91	0.72	0.92	6.16	5.61	4.31	4.91	5.11	0.77
0.12	flexible	0.689655	1	0.69	0.89	7	9	20	0	3.24456	1.13	0.97	0.81	0.92	6.48	5.78	4.55	5.24	5.35	0.77
0.13	flexible	0.689655	1	0.69	0.89	7	9	20	0	3.63336	1.22	1.04	0.9	0.94	6.8	5.95	4.82	5.56	5.58	0.77
0.14	flexible	0.689655	1	0.69	0.89	7	9	20	0	3.98717	1.31	1.11	0.97	0.99	7.13	6.11	5.08	5.93	5.82	0.77
0.15	flexible	0.689655	1	0.689655	0.8867	7	9	20	0	4.23676	1.41997	1.18241	1.07091	1.00799	7.49059	6.27973	5.37032	6.33705	6.07062	0.777864
0.16	flexible	0.689655	1	0.69	0.89	7	9	20	0	4.39111	1.53	1.28	1.18	1.06	7.86	6.45	5.71	6.8	6.33	0.78
0.17	flexible	0.827586	0.86	0.68	0.89	6	5	24	1	2.20878	1.66	1.38	1.3	1.07	8.24	6.63	6.04	7.27	6.58	0.77
0.18	flexible	0.827586	0.86	0.68	0.89	6	5	24	1	2.36825	1.8	1.47	1.41	1.1	8.63	6.8	6.49	7.69	6.83	0.77
0.19	flexible	0.862069	0.86	0.72	0.89	6	4	25	1	2.37402	1.95	1.57	1.56	1.14	9.03	6.97	6.93	8.17	7.08	0.77
0.2	flexible	0.862069	0.857143	0.719212	0.896552	6	4	25	1	2.65385	2.11791	1.68794	1.73108	1.19739	9.45709	7.14392	7.41219	8.65307	7.33918	0.775804
0.25	flexible	0.931034	0.857143	0.788177	0.916256	6	2	27	1	3.62538	3.10933	2.33621	2.95337	1.69402	11.8714	7.96547	9.20038	11.8821	8.76204	0.777349
0.3	flexible	0.931034	0.857143	0.788177	0.906404	6	2	27	1	5.88998	4.68045	3.16708	4.1141	2.62734	14.7893	8.71636	11.8783	13.463	10.1088	0.792278
0.35	flexible	0.931034	0.857143	0.788177	0.891626	6	2	27	1	8.74416	6.93772	4.2039	6.91477	4.12138	18.3132	9.42055	15.6123	14.8244	11.3754	0.781467
0.4	flexible	0.931034	0.857143	0.788177	0.8867	6	2	27	1	12.2268	10.0666	5.46459	10.8068	5.93121	22.4311	9.95127	19.911	15.1284	12.3645	0.767825
0.45	flexible	0.896552	0.857143	0.753695	0.871921	6	3	26	1	17.2657	14.2578	6.80741	15.5512	7.76251	27.1875	10.2558	24.6597	14.4775	12.9297	0.744659
0.5	flexible	0.827586	0.857143	0.684729	0.857143	6	5	24	1	25.2534	19.5818	8.0247	21.3743	9.62028	32.6935	10.2273	29.7873	13.7676	13.1117	0.735393
0.55	flexible	0.827586	0.857143	0.684729	0.837438	6	5	24	1	32.228	25.987	9.00793	28.2511	11.7868	38.8057	9.83822	36.4959	12.7298	12.8187	0.714028
0.6	flexible	0.758621	0.857143	0.615764	0.832512	6	7	22	1	40.6548	33.1268	9.68316	35.3916	13.7303	45.4206	9.07681	43.8993	11.6405	12.2938	0.710425
0.65	flexible	0.896552	0.714286	0.610837	0.82266	5	3	26	2	44.1187	41.0704	10.0215	42.9706	14.8079	52.3492	7.94547	51.0911	10.3909	11.2788	0.704505
0.7	flexible	0.896552	0.714286	0.610837	0.802956	5	3	26	2	52.2127	49.1656	9.95681	50.8954	14.9879	59.3069	6.59474	58.2703	9.18549	10.1413	0.685714
0.75	flexible	0.862069	0.714286	0.576355	0.79803	5	4	25	2	60.463	57.4718	9.20299	59.037	13.8079	65.979	5.16965	65.4445	7.72855	8.5072	0.670785
0.8	flexible	0.793103	0.714286	0.507389	0.763547	5	6	23	2	69.1201	65.7632	7.68926	67.363	11.2794	72.1437	3.85787	72.3483	5.78478	6.3805	0.618018
0.85	flexible	0.793103	0.714286	0.507389	0.753695	5	6	23	2	75.5793	73.5024	5.6754	75.0356	8.00746	77.6718	2.6808	78.1206	3.92211	4.16943	0.581725
0.9	flexible	1	0.428571	0.428571	0.689655	3	0	29	4	79.8097	80.333	3.39249	81.3579	4.52323	82.5107	1.63191	82.8798	2.40256	2.1777	0.476963
