# Supplementary material for: Comparison of Signal‐ and Volume‐Based Ventilation‐Weighted Assessment Using 3D FLORET UTE MRI in Patients With Various Pulmonary Disease
Source: Magn Reson Med. 2026 Feb 3;95(5):2814–27. doi: 10.1002/mrm.70239 (PMC12962201; doi:10.1002/mrm.70239)
Supplement: Supplementary file 2 — Table S2: VDP threshold analysis for JVent parameter. Sensitivity, specificity, Youden index, AUC, along with correlation to 129Xe MRI were the most important evaluated parameters. [file MRM-95-2814-s001.xlsx]

## Sheet: Sheet1
threshold value	threshold type	sensitivity	specificity	Younden Index	AUC	TN	FN	TP	FP	opt_threshold	VDP_mean_healthy	VDP_std_healthy	VDP_median_healthy	VDP_iqr_healthy	VDP_mean_defect	VDP_std_defect	VDP_median_defect	VDP_iqr_defect	Diff_VDP_mean	corr_Spearman to 129Xe VDP
0.01	fixed	0.724138	0.857143	0.581281	0.768473	6	8	21	1	4.44104	3.28865	2.144	2.78107	1.931	6.98183	5.02186	6.34334	5.5863	3.69318	0.365251
0.02	fixed	0.689655	0.857143	0.546798	0.768473	6	9	20	1	7.00038	5.36239	2.82237	4.75435	2.59977	9.52932	6.04366	7.9535	7.17845	4.16692	0.368082
0.03	fixed	0.655172	0.857143	0.512315	0.73399	6	10	19	1	9.63774	8.34351	3.98856	8.57368	3.92852	12.6486	7.2187	11.4824	7.82954	4.30506	0.341313
0.04	fixed	0.655172	0.857143	0.512315	0.684729	6	10	19	1	13.7017	12.061	5.70226	11.55	5.50266	16.4556	8.66249	14.817	10.027	4.39464	0.262033
0.05	fixed	0.655172	0.857143	0.512315	0.665025	6	10	19	1	18.4254	16.5857	8.0266	15.3412	6.68558	20.9253	10.3372	19.9916	12.7234	4.33961	0.266152
0.06	fixed	0.655172	0.857143	0.512315	0.660099	6	10	19	1	23.7738	21.4494	10.3419	20.2231	7.36228	25.8991	12.1182	26.2045	16.2779	4.44966	0.253797
0.07	fixed	0.724138	0.857143	0.581281	0.674877	6	8	21	1	28.1497	26.8872	12.8829	26.4447	7.78014	31.3869	13.9081	31.6938	18.0477	4.49965	0.258945
0.08	fixed	0.724138	0.857143	0.581281	0.665025	6	8	21	1	34.5144	32.8431	15.3636	31.0388	9.83142	37.3616	15.5346	39.2955	19.1897	4.51848	0.235779
0.09	fixed	0.62069	0.857143	0.477833	0.640394	6	11	18	1	43.8111	39.1577	17.4779	36.8846	13.195	43.5408	16.8693	45.9677	19.3613	4.38314	0.210553
0.1	fixed	0.586207	0.857143	0.44335	0.640394	6	12	17	1	52.7265	45.6086	18.752	43.0135	16.671	49.802	17.89	53.5054	18.8176	4.1934	0.185843
0.11	fixed	0.655172	0.714286	0.369458	0.605911	5	10	19	2	54.8949	52.2308	19.3807	49.7675	20.5102	55.9184	18.6952	60.9105	21.472	3.68763	0.122523
0.12	fixed	0.62069	0.714286	0.334975	0.581281	5	11	18	2	64.8538	58.7256	19.6504	55.9723	24.1249	61.7851	19.1158	67.2854	21.8722	3.05953	0.0625483
0.13	fixed	0.551724	0.714286	0.26601	0.561576	5	13	16	2	72.4595	65.1606	19.2979	62.2083	26.9171	67.2561	19.2162	72.5116	20.1882	2.09543	0.003861
0.14	fixed	0.758621	0.571429	0.330049	0.551724	4	7	22	3	68.6672	71.1068	18.0679	68.5501	28.4377	72.1218	18.8927	78.1751	17.3194	1.01503	-0.0133848
0.15	fixed	0.724138	0.571429	0.295567	0.517241	4	8	21	3	75.7762	76.3154	16.1106	74.0173	27.3105	76.4154	18.236	82.0682	16.567	0.0999333	-0.0473616
0.1	flexible	0.689655	0.857143	0.546798	0.773399	6	9	20	1	6.00871	4.60585	2.02675	3.77837	2.7072	8.67513	5.71398	7.75467	5.18274	4.06928	0.360618
0.11	variable	0.655172	0.857143	0.51	0.77	6	10	19	1	7.25941	4.99873	2.11681	4.12659	2.94581	9.14178	5.88044	8.26594	5.41483	4.14305	0.343887
0.12	variable	0.517241	1	0.52	0.77	7	14	15	0	8.82193	5.41522	2.19102	4.47482	3.13028	9.62967	6.0587	8.82193	5.66749	4.21445	0.348777
0.13	variable	0.517241	1	0.52	0.77	7	14	15	0	9.25372	5.86955	2.25778	4.87516	3.27557	10.1228	6.24277	9.25372	5.91455	4.25324	0.342085
0.14	variable	0.586207	1	0.59	0.78	7	12	17	0	9.33199	6.30264	2.33734	5.22102	3.44384	10.637	6.42489	9.74075	6.05912	4.33437	0.340798
0.15	flexible	0.62069	1	0.62069	0.788177	7	11	18	0	9.73305	6.79395	2.43438	5.61201	3.56984	11.1625	6.61777	10.3197	6.32516	4.36855	0.338481
0.16	flexible	0.655172	1	0.655172	0.778325	7	10	19	0	10.1592	7.30446	2.54628	6.34006	3.89474	11.7143	6.80577	11.1547	6.49488	4.40984	0.344402
0.17	variable	0.62069	1	0.62	0.77	7	11	18	0	10.9689	7.83714	2.60889	7.05293	3.94482	12.2943	6.98368	11.7885	6.69087	4.45714	0.34
0.18	variable	0.62069	1	0.62	0.77	7	11	18	0	11.721	8.37585	2.70384	7.72537	3.95273	12.8917	7.1657	12.4358	6.99798	4.51581	0.33
0.19	variable	0.586207	1	0.59	0.76	7	12	17	0	12.5211	8.9543	2.84874	8.43319	3.93146	13.5136	7.35004	13.1143	7.28004	4.55926	0.31
0.2	flexible	0.586207	1	0.586207	0.753695	7	12	17	0	13.3288	9.52834	2.97656	9.05506	3.92358	14.1619	7.54004	13.8278	7.52808	4.63359	0.309138
0.25	flexible	0.551724	1	0.551724	0.729064	7	13	16	0	17.5369	12.6864	3.66934	12.7964	4.00817	17.6599	8.52396	17.8117	8.1794	4.97348	0.304247
0.3	flexible	0.551724	1	0.551724	0.73399	7	13	16	0	21.8954	16.1087	4.30887	16.7198	4.15906	21.5876	9.40255	22.7842	9.05379	5.47894	0.292149
0.35	flexible	0.551724	1	0.551724	0.743842	7	13	16	0	26.7451	19.8823	4.86256	20.8998	4.41611	26.0129	10.1711	26.7574	10.0407	6.13068	0.305792
0.4	flexible	0.62069	1	0.62069	0.758621	7	11	18	0	30.7459	23.9615	5.48136	26.0637	4.99944	30.84	10.7515	31.9946	10.6541	6.87857	0.308366
0.45	flexible	0.62069	1	0.62069	0.748768	7	11	18	0	36.0599	28.4194	6.26463	31.4016	5.66075	35.9652	11.1487	37.4942	11.2019	7.54574	0.310425
0.5	flexible	0.62069	1	0.62069	0.763547	7	11	18	0	41.3497	33.324	7.08849	36.5439	7.45753	41.4128	11.1623	43.6636	11.2345	8.08881	0.319434
0.55	flexible	0.655172	1	0.655172	0.768473	7	10	19	0	45.2341	38.5812	7.84058	42.4948	9.08779	46.9864	10.8969	49.0999	11.7091	8.4052	0.320978
0.6	flexible	0.655172	1	0.655172	0.763547	7	10	19	0	51.5013	43.9914	8.3542	48.3617	9.76065	52.6066	10.3259	54.6917	11.2518	8.61518	0.31686
0.65	flexible	0.655172	1	0.655172	0.763547	7	10	19	0	57.3094	49.8467	8.57878	54.6137	9.7032	58.2531	9.43763	59.7926	10.211	8.40638	0.321236
0.7	flexible	0.655172	1	0.655172	0.773399	7	10	19	0	62.8413	55.7597	8.66855	60.5331	9.41011	63.825	8.2717	65.53	9.19398	8.0653	0.31686
0.75	flexible	0.655172	1	0.655172	0.778325	7	10	19	0	68.1148	61.9505	8.17343	66.442	9.12278	69.1209	6.90185	70.8476	7.75545	7.17035	0.303475
0.8	flexible	0.655172	1	0.655172	0.783251	7	10	19	0	73.3309	68.0357	6.79453	71.5353	8.52371	74.081	5.46358	75.5027	6.33428	6.04532	0.288803
0.85	flexible	0.689655	1	0.689655	0.793103	7	9	20	0	78.0307	74.0503	5.11861	76.2558	7.20276	78.6788	4.00529	79.7772	4.59607	4.62853	0.264093
0.9	flexible	0.655172	1	0.655172	0.82266	7	10	19	0	82.7507	80.0093	3.06759	81.3458	4.86439	82.9274	2.42589	83.4982	2.63676	2.91801	0.273359
